# Supplementary material for: Accurate quantification of lipid species affected by isobaric overlap in Fourier-transform mass spectrometry
Source: J Lipid Res. 2021 Feb 16;62:100050. doi: 10.1016/j.jlr.2021.100050 (PMC8010702; doi:10.1016/j.jlr.2021.100050)
Supplement: Supplemental Table S1 to S3 [file mmc2.xlsx]

## Sheet: S1 - Reproducibility serum
	Table S1-A: Intraday and day-to-day precision of DG determined as [M+NH4]+ in human serum.
			Intraday precision					Day-to-day precision
			Uncorrected		M+1 Quantification			Uncorrected		M+1 Quantification
	Species		Mean n=5 [nmol/mL]	CV	Mean n=5 [nmol/mL]	CV		Mean n=5 [nmol/mL]	CV	Mean n=5 [nmol/mL]	CV
	DG 32:1		1.89575	0.157931	0.405708	0.615136		1.99612	0.171617	0.60596	0.628394
	DG 34:2		4.06317	0.064814	0.988236	0.115512		4.51942	0.0790206	1.75491	0.466674
	DG 34:1		7.66259	0.163885	7.56454	0.309722		8.04249	0.107309	7.7995	0.16599
	DG 36:4		5.18929	0.267043	3.44651	0.424662		5.08934	0.126349	2.87129	0.383892
	DG 36:3		7.44633	0.0369163	7.99159	0.0937213		8.50555	0.0912869	8.73942	0.0720514
	DG 36:2		8.94226	0.0388771	9.12715	0.0862563		10.0593	0.10218	10.1604	0.119774
	Table S1-B: Intraday and day-to-day precision of TG determined as [M+NH4]+ in human serum.
			Intraday precision					Day-to-day precision
			Uncorrected		M+1 Quantification			Uncorrected		M+1 Quantification
	Species		Mean n=5 [nmol/mL]	CV	Mean n=5 [nmol/mL]	CV		Mean n=5 [nmol/mL]	CV	Mean n=5 [nmol/mL]	CV
	TG 40:1		2.86854	0.0217777	2.433	0.029495		2.89782	0.0366715	2.60152	0.0238234
	TG 40:0		4.69037	0.03185	4.36199	0.0636218		4.57917	0.0345114	4.63881	0.0956596
	TG 42:2		2.00285	0.0343339	1.51037	0.156506		1.94376	0.0528108	1.47785	0.145318
	TG 42:1		5.83759	0.0368772	5.52889	0.0413568		5.7676	0.0623975	5.373	0.068769
	TG 42:0		8.11292	0.0148838	8.25881	0.0488019		7.86703	0.0474291	8.40407	0.0763712
	TG 44:3		1.40085	0.0284996	0.578871	0.107618		1.24748	0.0624037	0.615015	0.307071
	TG 44:2		5.27623	0.0175622	5.03177	0.0449449		5.12823	0.0612818	4.96218	0.0798093
	TG 44:1		13.0862	0.0228731	12.7994	0.0328986		12.8461	0.0298441	12.9129	0.0498271
	TG 44:0		12.8143	0.00976215	12.562	0.0359396		12.4999	0.0740295	13.1108	0.0631393
	TG 45:1		2.24532	0.051722	1.89453	0.109676		2.08242	0.0649235	1.83944	0.126765
	TG 46:3		3.42407	0.0518957	3.47162	0.0405288		3.33224	0.0576809	3.45344	0.0867867
	TG 46:2		11.6885	0.032429	11.9079	0.0244711		11.3349	0.0508787	11.9486	0.0339531
	TG 46:1		25.505	0.0185251	25.5522	0.0305289		24.5293	0.0752323	26.0282	0.0465041
	TG 46:0		19.6234	0.021794	20.2644	0.0289227		19.8132	0.072955	20.8582	0.0699504
	TG 47:2		1.95844	0.0429651	1.43223	0.0724753		1.83163	0.0358583	1.51057	0.0808428
	TG 47:1		5.10837	0.0203024	4.82095	0.0237259		4.90277	0.0596913	5.01147	0.0329086
	TG 47:0		4.60162	0.0296441	4.55327	0.0748658		4.39422	0.0617805	4.70722	0.124695
	TG 48:3		12.6346	0.0233458	12.6446	0.0270028		12.229	0.0694176	12.6061	0.0481504
	TG 48:2		35.7783	0.0153097	36.8568	0.0306465		36.0191	0.0536022	37.6435	0.047228
	TG 48:1		59.8549	0.0164293	57.8359	0.0333573		59.8905	0.042728	60.7712	0.0674418
	TG 48:0		27.0674	0.0123563	25.8976	0.0370368		26.6976	0.0685271	27.6952	0.070177
	TG 49:3		2.06069	0.0345411	2.01029	0.0286653		1.96438	0.077597	2.05787	0.0657648
	TG 49:2		6.62138	0.0186024	6.62656	0.0553678		6.43973	0.0648785	6.7921	0.0481356
	TG 49:1		11.6092	0.00976726	11.9041	0.0217061		11.3723	0.0621904	12.0442	0.0818256
	TG 49:0		3.57053	0.0349149	3.7569	0.0256896		3.59759	0.0837623	3.97197	0.0974908
	TG 50:5		4.1192	0.0213005	3.62768	0.0365366		3.71262	0.0546563	3.36127	0.113617
	TG 50:4		16.1339	0.0211596	15.7521	0.0514265		15.0079	0.0827353	15.1469	0.0551821
	TG 50:3		54.9395	0.0181273	53.5179	0.0351191		52.3464	0.0672162	53.6655	0.0459919
	TG 50:2		121.259	0.0155847	119.211	0.022022		117.147	0.0757511	120.513	0.0637456
	TG 50:1		112.042	0.0178475	114.079	0.0218334		112.57	0.0508346	118.12	0.0625832
	TG 51:4		3.57122	0.0275046	2.98198	0.0639682		3.35754	0.0370706	3.05154	0.0658323
	TG 51:3		8.41431	0.0328536	8.51642	0.0378854		8.1452	0.040179	8.58242	0.0369763
	TG 51:2		14.3814	0.0154553	15.0443	0.0382748		14.4599	0.0569534	15.032	0.055032
	TG 51:1		8.63654	0.0156523	8.76991	0.0404522		8.68939	0.0340695	8.99507	0.0678482
	TG 52:6		6.23601	0.0153695	5.37695	0.030905		5.47069	0.107772	4.89711	0.118
	TG 52:5		27.7439	0.0100942	21.0307	0.0389586		25.6861	0.0789482	20.4607	0.0844128
	TG 52:4		120.027	0.011417	117.524	0.030074		112.454	0.0720291	114.526	0.0651481
	TG 52:3		282.98	0.0139521	279.903	0.0305063		275.011	0.0548714	281.443	0.0601366
	TG 52:2		302.35	0.0155315	300.3	0.0245246		299.628	0.0610827	306.362	0.0633707
	TG 52:1				42.835	0.0406503				44.4684	0.083292
	TG 52:0				4.79192	0.0278222				4.99998	0.0879168
	TG 53:4		4.71852	0.0287264	4.4801	0.0535986		4.35081	0.0578811	4.43612	0.077478
	TG 53:3		8.24523	0.0299327	8.09112	0.0417534		8.03889	0.0305606	8.30844	0.06145
	TG 53:2		8.40867	0.0254425	8.60491	0.0279547		8.15794	0.0821456	8.48777	0.0912271
	TG 53:1		2.47498	0.0250036	2.29865	0.0847905		2.46127	0.0635455	2.3054	0.152769
	TG 54:7		8.6368	0.0118855	7.82201	0.0158794		7.21919	0.156538	7.02426	0.165211
	TG 54:6		27.8171	0.0237652	27.2852	0.0230883		24.2674	0.116787	25.0668	0.107561
	TG 54:5		53.7923	0.0170039	53.6678	0.0289316		49.8182	0.0947921	51.2746	0.0920241
	TG 54:4		75.0319	0.0173485	74.3303	0.021325		71.1989	0.073121	73.4058	0.0779585
	TG 54:3		77.9026	0.0101948	74.684	0.0305944		75.2066	0.0798816	77.4951	0.0633639
	TG 54:2		29.6583	0.0173778	27.6313	0.0373612		28.8526	0.0786968	28.5853	0.0898711
	TG 54:1		7.08085	0.0418907	6.3989	0.0584452		6.64852	0.0889399	6.52896	0.119772
	TG 56:8		9.33004	0.0161095	9.46862	0.0384295		7.6851	0.201872	7.94609	0.167839
	TG 56:7		23.1094	0.00950507	22.1333	0.0333929		19.4009	0.165386	19.879	0.13855
	TG 56:6		25.481	0.027308	25.74	0.0298303		22.4949	0.10148	23.9292	0.113601
	TG 56:5		16.0532	0.0130054	16.4641	0.0379821		14.6297	0.110431	15.6783	0.11377
	TG 56:4		4.06562	0.0471995	5.24444	0.0343754		3.51144	0.168787	4.72062	0.147999
	TG 56:2		3.39937	0.0720946	2.87802	0.088351		2.70538	0.200458	2.07603	0.658372
	TG 58:8		4.24511	0.0067351	4.53421	0.0530251		3.20723	0.194311	3.66189	0.20405
	TG 58:7		4.06461	0.0252146				3.12554	0.184901
	Table S1-C: Intraday and day-to-day precision of CE determined as [M+NH4]+ in human serum.
			CE values were corrected for their specific response as described previously
			(Höring et al. Anal Chem. 2019 Mar 5;91(5):3459-3466. doi: 10.1021/acs.analchem.8b05013.).
			Intraday precision					Day-to-day precision
			Uncorrected		M+1 Quantification			Uncorrected		M+1 Quantification
	Species		Mean n=5 [nmol/mL]	CV	Mean n=5 [nmol/mL]	CV		Mean n=5 [nmol/mL]	CV	Mean n=5 [nmol/mL]	CV
	CE 14:0		46.1763	0.00974921	47.1476	0.0335718		47.7642	0.0772051	48.1006	0.0624738
	CE 15:0		13.8241	0.0499593	12.7702	0.0660945		13.9838	0.0773592	13.0089	0.151265
	CE 16:1		121.441	0.0162415	127.19	0.00680411		125.228	0.0601748	128.497	0.0590673
	CE 16:0		543.969	0.0183015	558.002	0.0113361		569.697	0.0820261	584.521	0.0628717
	CE 17:1		17.7857	0.0291145	18.9431	0.037917		20.751	0.110549	21.936	0.092059
	CE 18:3		61.4729	0.0184949	60.7219	0.0234975		60.321	0.0684661	60.7513	0.066132
	CE 18:2		1853.17	0.0173362	1907.9	0.0166446		1851.01	0.0712443	1889.36	0.0696337
	CE 18:1		681.109	0.0128867	743.009	0.00851758		705.423	0.06196	758.291	0.0614528
	CE 18:0				15.656	0.10688				17.0038	0.0966775
	CE 20:5		29.4393	0.0244665	29.8183	0.0288459		27.6878	0.0918619	27.2285	0.0990581
	CE 20:4		194.732	0.0268861	197.411	0.028892		185.951	0.0902721	193.448	0.090924
	CE 22:6		12.588	0.0249114	13.2178	0.0227032		11.4651	0.119341	12.0502	0.126842
	Table S1-D: Intraday and day-to-day precision of LPC determined as [M+HCOO]- in human serum.
			Intraday precision					Day-to-day precision
			Uncorrected		M+1 Quantification			Uncorrected		M+1 Quantification
	Species		Mean n=5 [nmol/mL]	CV	Mean n=5 [nmol/mL]	CV		Mean n=5 [nmol/mL]	CV	Mean n=5 [nmol/mL]	CV
	LPC 16:1		3.42057	0.0225673	3.76152	0.0402747		3.70816	0.0570021	3.90208	0.0787011
	LPC 16:0		157.332	0.0180394	165.244	0.0112476		173.202	0.0588864	179.475	0.0678805
	LPC 18:2		54.375	0.0150237	55.6835	0.0263348		55.2066	0.0390629	56.5807	0.0472302
	LPC 18:1		33.8058	0.0175392	35.5936	0.0423155		35.9013	0.0549767	38.373	0.0678091
	LPC 18:0		51.6287	0.00942685	54.6034	0.0243695		57.2006	0.0711639	60.2197	0.0682403
	LPC 20:4		10.3159	0.00956846	11.0911	0.0275146		10.8267	0.0324444	11.2159	0.062313
	LPC 20:3		2.87622	0.0362931	3.25987	0.0635168		3.11693	0.0667967	3.3967	0.0779446
	Table S1-E: Intraday and day-to-day precision of PC O- determined as [M+HCOO]- in human serum.
			Intraday precision					Day-to-day precision
			Uncorrected		M+1 Quantification			Uncorrected		M+1 Quantification
	Species		Mean n=5 [nmol/mL]	CV	Mean n=5 [nmol/mL]	CV		Mean n=5 [nmol/mL]	CV	Mean n=5 [nmol/mL]	CV
	PC O-34:3		6.08202	0.0127792	5.82762	0.0510958		6.45043	0.0511597	6.26226	0.0882653
	PC O-34:2		5.25738	0.0523241	5.33838	0.0459175		5.37101	0.0722576	5.32045	0.127624
	PC O-34:1		3.19619	0.0220662	3.14575	0.0530008		3.38089	0.0522655	2.99256	0.130398
	PC O-36:5		8.61497	0.0185737	8.83066	0.0362586		8.83517	0.060628	8.94592	0.0564053
	PC O-36:4		10.6787	0.0316157	11.0664	0.043255		11.1455	0.0497377	11.0877	0.0907896
	PC O-36:3		3.2745	0.0346628	3.04881	0.0858451		3.55433	0.0656699	3.53071	0.0581414
	PC O-38:6		4.53295	0.0329544	4.53088	0.0760038		4.59455	0.0777078	4.43632	0.133217
	PC O-38:5		11.4483	0.0259739	11.9476	0.0284949		11.9919	0.0544574	12.1244	0.11569
	PC O-38:4		5.16552	0.0214777	5.29226	0.0468426		5.30028	0.0594687	5.38513	0.0833508
	Table S1-F: Intraday and day-to-day precision of PC determined as [M+HCOO]- in human serum.
			Intraday precision					Day-to-day precision
			Uncorrected		M+1 Quantification			Uncorrected		M+1 Quantification
	Species		Mean n=5 [nmol/mL]	CV	Mean n=5 [nmol/mL]	CV		Mean n=5 [nmol/mL]	CV	Mean n=5 [nmol/mL]	CV
	PC 30:0		3.04354	0.0310663	3.10223	0.083524		3.22127	0.0228523	3.15286	0.0767573
	PC 32:2		2.7144	0.0404067	2.54151	0.0907038		2.83235	0.0519375	2.74922	0.0647657
	PC 32:1		12.656	0.035184	13.0129	0.0237873		13.3643	0.0498929	13.0816	0.0935502
	PC 32:0		12.0316	0.0293788	12.5236	0.0271224		12.0559	0.0564486	12.5549	0.106896
	PC 33:2		3.96406	0.0766292	3.6591	0.0652513		3.44391	0.212972	3.06944	0.252177
	PC 33:1		3.49985	0.0262378	3.81987	0.0512294		3.91229	0.0579454	3.96512	0.112573
	PC 34:3		14.6919	0.028979	12.4901	0.0434647		15.4111	0.042371	13.0817	0.118054
	PC 34:2		458.238	0.017753	472.672	0.0156657		493.738	0.0508792	493.532	0.0760285
	PC 34:1		238.496	0.0212532	236.92	0.0162682		241.159	0.0581981	243.284	0.0795505
	PC 35:2		9.93141	0.0222967	9.14337	0.0439139		10.811	0.0455364	9.29714	0.116432
	PC 35:1		4.2573	0.0479262	4.66479	0.049457		4.40786	0.0318179	4.98131	0.100879
	PC 36:5		23.7658	0.0105228	24.2301	0.0285419		23.1406	0.0709385	24.267	0.102796
	PC 36:4		195.039	0.0244413	198.287	0.0307826		201.603	0.044125	201.162	0.0811103
	PC 36:3		124.615	0.0254054	125.393	0.0278785		125.062	0.0613799	127.777	0.0839796
	PC 36:2		250.785	0.00901174	257.58	0.0336819		260.602	0.0520836	266.17	0.0774823
	PC 36:1		31.4758	0.0262364	35.0495	0.0254412		34.0322	0.048749	37.4446	0.100304
	PC 38:6		67.327	0.0262848	69.8619	0.0264273		69.0723	0.0567474	69.3384	0.0917441
	PC 38:5		55.7072	0.0131131	55.7917	0.042455		54.3729	0.0723443	56.2182	0.0902831
	PC 38:4		100.881	0.0348603	106.307	0.0335817		104.817	0.0443918	105.02	0.105025
	PC 38:3		31.1875	0.010812	33.118	0.0309409		32.4275	0.0456187	34.7153	0.0910533
	PC 38:2				2.52377	0.0674029				3.01973	0.0702606
	PC 40:7		4.27244	0.0292071	4.20645	0.0493086		4.17922	0.127495	4.13798	0.126345
	PC 40:6		21.7158	0.0245492	22.8656	0.0332433		21.4772	0.068118	23.1288	0.10008
	PC 40:5		9.95029	0.0398102	10.2771	0.0518245		10.1039	0.063129	10.5028	0.0955584
	PC 40:4		2.78641	0.0492607	2.7208	0.0775261		2.93784	0.110043	2.76045	0.123488
	Table S1-G: Intraday and day-to-day precision of PE O- determined as [M-H]- in human serum.
			Intraday precision					Day-to-day precision
			Uncorrected		M+1 Quantification			Uncorrected		M+1 Quantification
	Species		Mean n=5 [nmol/mL]	CV	Mean n=5 [nmol/mL]	CV		Mean n=5 [nmol/mL]	CV	Mean n=5 [nmol/mL]	CV
	PE O-36:4				1.11928	0.121011				1.35615	0.0963295
	PE O-36:3		2.54782	0.0215691	2.31154	0.0666048		2.76361	0.0319355	2.74361	0.108878
	PE O-38:6		7.1866	0.023246	6.78332	0.0541675		6.87554	0.0974264	6.94149	0.0991139
	PE O-38:5		8.48132	0.0187355	8.58796	0.0636376		8.46798	0.05871	9.05728	0.0554028
	Table S1-H: Intraday and day-to-day precision of PE determined as [M-H]- in human serum.
			Intraday precision					Day-to-day precision
			Uncorrected		M+1 Quantification			Uncorrected		M+1 Quantification
	Species		Mean n=5 [nmol/mL]	CV	Mean n=5 [nmol/mL]	CV		Mean n=5 [nmol/mL]	CV	Mean n=5 [nmol/mL]	CV
	PE 34:2		2.80025	0.0136412	2.45851	0.0141385		2.90573	0.0402641	2.8201	0.0646236
	PE 36:4		3.79635	0.0505526	3.26035	0.0356608		3.76672	0.0706007	3.44254	0.0685244
	PE 36:3		2.18647	0.0384038	1.85841	0.106424		2.18711	0.110671	2.14668	0.0738491
	PE 36:2		9.06349	0.0163008	8.51605	0.0599719		9.03628	0.0480092	9.1147	0.07449
	PE 38:6		4.51699	0.0317705	4.49903	0.0615012		4.67567	0.0617625	4.74667	0.0471598
	PE 38:5		2.82939	0.0453215	2.83748	0.106375		3.14345	0.113048	3.2643	0.106466
	PE 38:4		9.56295	0.0167861	9.235	0.0295606		9.79334	0.0562789	9.83064	0.0776862
	PE 40:6		2.58525	0.0437071	2.52114	0.0706383		2.95499	0.0619343	2.72154	0.0816016
	Table S1-I: Intraday and day-to-day precision of PI determined as [M-H]- in human serum.
			Intraday precision					Day-to-day precision
			Uncorrected		M+1 Quantification			Uncorrected		M+1 Quantification
	Species		Mean n=5 [nmol/mL]	CV	Mean n=5 [nmol/mL]	CV		Mean n=5 [nmol/mL]	CV	Mean n=5 [nmol/mL]	CV
	PI 34:1		4.1058	0.0560178	3.57417	0.0719852		4.02961	0.0899133	3.6909	0.0668935
	PI 36:2		6.85208	0.0387551	4.48901	0.0336477		6.98661	0.0471171	4.62328	0.206879
	PI 36:1		3.05627	0.0399325	4.00176	0.054319		3.07513	0.105019	3.92241	0.0928668
	PI 38:4		31.6427	0.0398019	26.5037	0.0209275		32.0863	0.0697651	26.2462	0.0862281
	Table S1-J: Intraday and day-to-day precision of Cer determined as [M+HCOO]- in human serum.
			Intraday precision					Day-to-day precision
			Uncorrected		M+1 Quantification			Uncorrected		M+1 Quantification
	Species		Mean n=5 [nmol/mL]	CV	Mean n=5 [nmol/mL]	CV		Mean n=5 [nmol/mL]	CV	Mean n=5 [nmol/mL]	CV
	Cer 40:1;2		0.917812	0.04086	0.899607	0.044729		0.982487	0.0651049	0.969656	0.0465247
	Cer 41:1;2		0.91195	0.0418242	0.905304	0.0322713		0.975592	0.0497223	0.918209	0.0318976
	Cer 42:2;2		1.71233	0.0602947	1.72388	0.0373785		1.78582	0.0749543	1.80671	0.0682035
	Cer 42:1;2		2.7416	0.0526577	2.74036	0.0709029		2.78778	0.0345294	3.00828	0.0578086

## Sheet: S2 - Reproducibility cells
	Table S2-A: Intraday and day-to-day precision of DG determined as [M+NH4]+ in human fibroblast cells.
			Intraday precision					Day-to-day precision
			Uncorrected		M+1 Quantification			Uncorrected		M+1 Quantification
	Species		Mean n=5 [nmol/mg protein]	CV	Mean n=5 [nmol/mg protein]	CV		Mean n=5 [nmol/mg protein]	CV	Mean n=5 [nmol/mg protein]	CV
	DG 32:2		0.108476	0.0898119	0.035629	0.332505		0.116419	0.123326	0.0390436	0.22202
	DG 32:1		0.455433	0.0458891	0.472386	0.0273103		0.464002	0.0396517	0.454252	0.0777532
	DG 34:2		0.546852	0.0343872	0.552818	0.0478906		0.55067	0.0503464	0.549303	0.0343921
	DG 34:1		1.27055	0.0763166	1.35019	0.0702612		1.23024	0.0722313	1.28121	0.0886146
	DG 36:3		0.209257	0.0873016	0.186493	0.134318		0.212816	0.0470902	0.155918	0.138423
	DG 36:2		0.955043	0.0250792	1.0204	0.0144825		1.00069	0.0277341	1.01768	0.06181
	DG 36:1		0.560545	0.110253	0.639155	0.138521		0.538899	0.112092	0.576196	0.187192
	DG 36:0		1.75305	0.0594337	1.82629	0.0318568		1.8415	0.0258345	1.91294	0.0497906
	DG 38:3		0.157676	0.0544114	0.112487	0.212795		0.175358	0.0410979	0.106899	0.226699
	DG 38:2		0.176733	0.0488932	0.173896	0.108917		0.198275	0.0700814	0.146334	0.205745
	Table S2-B: Intraday and day-to-day precision of TG determined as [M+NH4]+ in human fibroblast cells.
			Intraday precision					Day-to-day precision
			Uncorrected		M+1 Quantification			Uncorrected		M+1 Quantification
	Species		Mean n=5 [nmol/mg protein]	CV	Mean n=5 [nmol/mg protein]	CV		Mean n=5 [nmol/mg protein]	CV	Mean n=5 [nmol/mg protein]	CV
	TG 44:1		0.157799	0.0397428	0.167783	0.0404372		0.15143	0.0496817	0.16374	0.0569623
	TG 44:0		0.0984705	0.0868924	0.0914455	0.10345		0.101442	0.09958	0.0940759	0.135838
	TG 46:3		0.091459	0.0491211	0.0828984	0.118756		0.0896086	0.0709672	0.0841633	0.0892954
	TG 46:2		0.314872	0.0271371	0.336079	0.0260769		0.304318	0.0468054	0.325199	0.0358175
	TG 46:1		0.483369	0.0206429	0.50305	0.0438356		0.459817	0.0455834	0.484346	0.0304159
	TG 46:0		0.228079	0.0536889	0.247689	0.0569236		0.233612	0.113577	0.247012	0.0809276
	TG 48:3		0.307587	0.026736	0.312897	0.036533		0.291319	0.0462405	0.302074	0.053984
	TG 48:2		1.03008	0.0293454	1.08958	0.0239471		1.0066	0.0367003	1.06545	0.0249512
	TG 48:1		1.21747	0.0187702	1.22754	0.0201022		1.18519	0.0390794	1.23168	0.00949974
	TG 48:0		0.337964	0.0452604	0.378096	0.0469751		0.338813	0.070643	0.374759	0.0495068
	TG 49:2		0.127169	0.0538822	0.122619	0.0672828		0.122281	0.0728626	0.108765	0.0618316
	TG 49:1		0.133997	0.0642656	0.140512	0.0368922		0.130204	0.0654178	0.133245	0.044458
	TG 50:5		0.102377	0.0221957				0.0998191	0.0797497
	TG 50:4		0.156555	0.0280059	0.158788	0.0432203		0.149436	0.0598055	0.139067	0.0566297
	TG 50:3		1.20714	0.0202731	1.19909	0.0138717		1.16112	0.0411349	1.11957	0.065269
	TG 50:2		2.93522	0.0157516	2.99792	0.0228498		2.82528	0.0427914	2.77989	0.0605318
	TG 50:1		1.94485	0.0188532	2.05128	0.0220057		1.93014	0.0382013	1.93711	0.0418631
	TG 51:3		0.107235	0.047043	0.109952	0.0262205		0.107138	0.0531074	0.105133	0.0910182
	TG 51:2		0.279118	0.0193506	0.284531	0.0272125		0.269455	0.0613089	0.269957	0.0554815
	TG 51:1		0.137132	0.0305099	0.152472	0.0442289		0.137248	0.104357	0.135011	0.0532978
	TG 52:5		0.108536	0.0336171				0.108839	0.0565993
	TG 52:4		1.14484	0.0827976	0.809294	0.0593168		1.17232	0.12051	0.805592	0.04255
	TG 52:3		3.2143	0.0153444	3.24251	0.0190087		3.11174	0.0238932	3.02015	0.0536078
	TG 52:2		4.67436	0.0148851	4.86583	0.0203525		4.55996	0.0227812	4.55245	0.0540267
	TG 52:1		1.13485	0.0229178	1.21838	0.0185387		1.11523	0.0378055	1.16565	0.0737158
	TG 52:0				0.174807	0.118104				0.161373	0.123874
	TG 53:3		0.223295	0.0287496	0.222559	0.00935561		0.220858	0.0371916	0.227397	0.0709706
	TG 53:2		0.28339	0.0167934	0.286298	0.024066		0.276665	0.0348968	0.272601	0.0683292
	TG 53:1		0.0730946	0.0496779	0.0535999	0.118684		0.0674885	0.123447	0.0562145	0.283364
	TG 54:6		0.14029	0.0371284	0.132157	0.0287938		0.135428	0.038609	0.128914	0.0586437
	TG 54:5		0.322707	0.0179636	0.322321	0.0395148		0.315564	0.0645034	0.312713	0.0419889
	TG 54:4		1.0854	0.0200275	1.0927	0.0324126		1.04095	0.0348253	1.05951	0.0317042
	TG 54:3		4.24469	0.0183166	4.16686	0.0134841		4.0895	0.056894	4.1573	0.0277854
	TG 54:2		2.15354	0.0194464	2.01045	0.0223779		2.0623	0.051761	2.03149	0.0419893
	TG 54:1				0.41589	0.0267915				0.403982	0.0368587
	TG 55:3		0.19057	0.0337736	0.18479	0.0592269		0.18515	0.0329555	0.186116	0.0535335
	TG 55:2		0.0985242	0.0700493	0.103442	0.0203224		0.103122	0.099812	0.108037	0.124354
	TG 56:6		0.273704	0.0325002	0.288814	0.0356573		0.27423	0.0293518	0.28029	0.0433508
	TG 56:5		0.451557	0.0176231	0.458069	0.0152108		0.432175	0.0179392	0.441558	0.0438348
	TG 56:4		0.735455	0.012809	0.736734	0.0175103		0.719159	0.0571683	0.738401	0.0395477
	TG 56:3		1.2944	0.0166248	1.35764	0.0177146		1.27232	0.0270913	1.3277	0.0307452
	TG 56:2		0.556018	0.0232501	0.559601	0.0163891		0.560657	0.0447338	0.550728	0.0426398
	TG 56:1		0.14661	0.0116044	0.134664	0.0711822		0.143788	0.0571228	0.134957	0.0456568
	TG 58:3		0.498626	0.0165499	0.469416	0.0104153		0.492568	0.0480969	0.471867	0.0454619
	TG 58:2		0.285164	0.0282777	0.274161	0.0185693		0.286593	0.0466409	0.276965	0.0384699
	TG 58:1		0.10352	0.0370602	0.0956791	0.045011		0.107588	0.0600462	0.0991644	0.0833027
	TG 60:4		0.149718	0.0256124				0.146733	0.0755977
	TG 60:3		0.352512	0.0841523	0.355599	0.102223		0.333602	0.123574	0.338255	0.10981
	Table S2-C: Intraday and day-to-day precision of CE determined as [M+NH4]+ in human fibroblast cells.
			CE values were corrected for their specific response as described previously
			(Höring et al. Anal Chem. 2019 Mar 5;91(5):3459-3466. doi: 10.1021/acs.analchem.8b05013.).
			Intraday precision					Day-to-day precision
			Uncorrected		M+1 Quantification			Uncorrected		M+1 Quantification
	Species		Mean n=5 [nmol/mg protein]	CV	Mean n=5 [nmol/mg protein]	CV		Mean n=5 [nmol/mg protein]	CV	Mean n=5 [nmol/mg protein]	CV
	CE 16:1		0.18028	0.166895	0.170894	0.304725		0.194247	0.146614	0.155045	0.196657
	CE 16:0		0.625187	0.233345	0.6517	0.291309		0.640164	0.243944	0.623189	0.229039
	CE 17:1		0.135369	0.0306153	0.0793558	0.218054		0.145438	0.0878568	0.0874734	0.284363
	CE 18:1		1.44354	0.058758	1.54218	0.0690219		1.52704	0.0764063	1.55739	0.091696
	Table S2-D: Intraday and day-to-day precision of LPC determined as [M+HCOO]- in human fibroblast cells.
			Intraday precision					Day-to-day precision
			Uncorrected		M+1 Quantification			Uncorrected		M+1 Quantification
	Species		Mean n=5 [nmol/mg protein]	CV	Mean n=5 [nmol/mg protein]	CV		Mean n=5 [nmol/mg protein]	CV	Mean n=5 [nmol/mg protein]	CV
	LPC 16:1		1.40495	0.0293223	1.49627	0.0177017		1.33123	0.0628562	1.49756	0.111803
	LPC 16:0		0.842253	0.0339512	0.663207	0.104952		0.846783	0.0493056	0.762466	0.0951274
	LPC 18:2		0.504494	0.02796	0.396215	0.230197		0.518127	0.0532419	0.478102	0.186762
	LPC 18:1		3.64364	0.0271408	3.70011	0.0442437		3.63574	0.0671988	3.81548	0.088171
	LPC 18:1		3.64364	0.0271408	3.70011	0.0442437		3.63574	0.0671988	3.81548	0.088171
	Table S2-E: Intraday and day-to-day precision of LPE determined as [M-H]- in human fibroblast cells.
			Intraday precision					Day-to-day precision
			Uncorrected		M+1 Quantification			Uncorrected		M+1 Quantification
	Species		Mean n=5 [nmol/mg protein]	CV	Mean n=5 [nmol/mg protein]	CV		Mean n=5 [nmol/mg protein]	CV	Mean n=5 [nmol/mg protein]	CV
	LPE 16:1		0.370057	0.0253522	0.191994	0.56943		0.377609	0.0572249	0.257381	0.562799
	LPE 18:1		2.35801	0.0182132	2.81364	0.0787821		2.37274	0.0408276	2.6442	0.0713302
	LPE 18:0		0.593512	0.0534152	0.336384	0.190634		0.601276	0.0922657	0.452698	0.279072
	LPE 20:4		0.948978	0.0305161	0.950957	0.0551888		0.898498	0.0229018	0.924672	0.110408
	LPE 22:6		0.545266	0.0756896	0.545002	0.0929117		0.501468	0.0707071	0.577632	0.195866
	Table S2-F: Intraday and day-to-day precision of PC O- determined as [M+HCOO]- in human fibroblast cells.
			Intraday precision					Day-to-day precision
			Uncorrected		M+1 Quantification			Uncorrected		M+1 Quantification
	Species		Mean n=5 [nmol/mg protein]	CV	Mean n=5 [nmol/mg protein]	CV		Mean n=5 [nmol/mg protein]	CV	Mean n=5 [nmol/mg protein]	CV
	PC O-32:3		0.337757	0.0345626	0.33664	0.0799302		0.344978	0.0651053	0.354643	0.100722
	PC O-32:2		0.254406	0.0595621	0.263254	0.109482		0.256133	0.0657121	0.278926	0.0478103
	PC O-32:1		0.74224	0.0234213	0.799093	0.0398409		0.771007	0.0509285	0.784834	0.0482034
	PC O-32:0		0.549228	0.0355033	0.571756	0.0154985		0.538558	0.0670042	0.565913	0.066871
	PC O-34:2		0.543945	0.0182501	0.558882	0.0447048		0.541668	0.0199075	0.547896	0.0480234
	PC O-34:1		1.29755	0.0267107	1.40071	0.024577		1.33214	0.0340784	1.3679	0.0517322
	PC O-34:0				0.259364	0.0269145				0.26922	0.149444
	PC O-36:3		0.271263	0.0461432	0.246919	0.0709682		0.257488	0.0440205	0.242779	0.0600724
	PC O-36:2		0.577396	0.00926054	0.592073	0.036056		0.569452	0.0439869	0.589476	0.0418293
	PC O-36:1		0.466234	0.0261219	0.457428	0.0331491		0.46246	0.104243	0.46012	0.0749799
	PC O-38:4				0.204548	0.101031				0.220533	0.103497
	Table S2-G: Intraday and day-to-day precision of PC determined as [M+HCOO]- in human fibroblast cells.
			Intraday precision					Day-to-day precision
			Uncorrected		M+1 Quantification			Uncorrected		M+1 Quantification
	Species		Mean n=5 [nmol/mg protein]	CV	Mean n=5 [nmol/mg protein]	CV		Mean n=5 [nmol/mg protein]	CV	Mean n=5 [nmol/mg protein]	CV
	PC 30:0		4.10111	0.0187727	4.3259	0.00972659		4.02407	0.0417284	4.23366	0.0651525
	PC 32:2		2.18488	0.0184253	2.39317	0.0277478		2.18431	0.0597352	2.30465	0.064578
	PC 32:1		13.7506	0.0185237	14.1867	0.0261113		13.7383	0.042526	13.8572	0.0268479
	PC 32:0		4.82409	0.0249286	5.42535	0.00739241		4.88196	0.0415669	5.19382	0.0653316
	PC 33:1		1.03271	0.0278165	1.14008	0.0359265		1.03871	0.0212126	1.13432	0.0780553
	PC 33:0		0.260188	0.0528839	0.315093	0.0252187		0.263044	0.0659924	0.312479	0.0664283
	PC 34:3		0.837779	0.0380615	0.768443	0.0251732		0.806257	0.0556518	0.756756	0.0982539
	PC 34:2		11.0554	0.0165984	11.6168	0.0147938		11.0453	0.0483809	11.3639	0.0423842
	PC 34:1		29.4117	0.0130487	29.7594	0.0200913		28.7909	0.0454199	29.2111	0.0331153
	PC 35:5		4.18694	0.0279383	4.1338	0.0363421		4.12124	0.0830487	4.03178	0.0989476
	PC 35:4		1.7623	0.0422116	1.83028	0.0382669		1.68554	0.0659129	1.7395	0.114071
	PC 35:1		0.822047	0.013839	0.833595	0.0266809		0.789626	0.0390328	0.798108	0.0852621
	PC 36:5		0.28715	0.0155228	0.248787	0.128195		0.264017	0.0917569	0.240452	0.123318
	PC 36:4		0.883636	0.00982705	0.905932	0.0274036		0.875473	0.0548267	0.860085	0.0753925
	PC 36:3		3.21504	0.0156898	3.27216	0.0178044		3.11989	0.0477842	3.21044	0.0516719
	PC 36:2		15.2963	0.0126459	16.1526	0.0129783		15.7018	0.0385413	16.0158	0.0481774
	PC 36:1		5.03323	0.014769	4.77745	0.0197027		5.09065	0.0525612	4.70955	0.0808072
	PC 37:2		0.371012	0.0248339	0.363872	0.0866257		0.348116	0.125029	0.344587	0.10944
	PC 38:6		0.343632	0.0208708	0.353192	0.0509396		0.347569	0.0480617	0.363371	0.110779
	PC 38:5		0.755553	0.00990408	0.759193	0.0317811		0.72771	0.0602589	0.768537	0.0748595
	PC 38:4		1.00858	0.0257879	1.05368	0.0223641		0.985148	0.0660442	1.0188	0.0800646
	PC 38:3		1.19432	0.0233134	1.2109	0.0152126		1.15262	0.0402284	1.17744	0.0359123
	PC 38:2		1.60667	0.0182156	1.70736	0.0163267		1.56986	0.0444805	1.64092	0.0701407
	PC 38:1				0.220091	0.146431				0.247463	0.0405213
	PC 39:3		1.92702	0.0197938	1.88521	0.0250601		1.97449	0.0618378	1.96907	0.0499118
	PC 40:6		0.280127	0.0121673	0.274937	0.13344		0.289783	0.0913711	0.266916	0.00321853
	PC 40:6		0.280127	0.0121673	0.274937	0.13344		0.289783	0.0913711	0.266916	0.00321853
	Table S2-H: Intraday and day-to-day precision of PE O- determined as [M-H]- in human fibroblast cells.
			Intraday precision					Day-to-day precision
			Uncorrected		M+1 Quantification			Uncorrected		M+1 Quantification
	Species		Mean n=5 [nmol/mg protein]	CV	Mean n=5 [nmol/mg protein]	CV		Mean n=5 [nmol/mg protein]	CV	Mean n=5 [nmol/mg protein]	CV
	PE O-34:3		0.365976	0.0458096	0.344581	0.0254906		0.370123	0.0460248	0.361461	0.0787022
	PE O-34:2		1.64522	0.0256971	1.68336	0.0381222		1.63839	0.0601471	1.66711	0.0575338
	PE O-36:4		0.497941	0.0227983	0.546818	0.0249321		0.507185	0.0738997	0.533181	0.0525654
	PE O-36:3		0.811707	0.0203498	0.832871	0.0273562		0.811166	0.0563285	0.85507	0.0501896
	PE O-36:2		1.06162	0.0232323	1.08054	0.0433096		1.05826	0.073089	1.05571	0.0559644
	PE O-38:5		1.58921	0.0266683	1.64902	0.0297837		1.60091	0.0427252	1.69697	0.0613156
	PE O-38:4		0.673714	0.0145217	0.743174	0.0241445		0.684844	0.0676592	0.731544	0.0479833
	PE O-38:3		0.318777	0.0172188	0.322128	0.0593595		0.320342	0.0938379	0.327527	0.0561458
	Table S2-I: Intraday and day-to-day precision of PE determined as [M-H]- in human fibroblast cells.
			Intraday precision					Day-to-day precision
			Uncorrected		M+1 Quantification			Uncorrected		M+1 Quantification
	Species		Mean n=5 [nmol/mg protein]	CV	Mean n=5 [nmol/mg protein]	CV		Mean n=5 [nmol/mg protein]	CV	Mean n=5 [nmol/mg protein]	CV
	PE 32:1		1.07725	0.0114097	1.09164	0.0188058		1.08984	0.0338664	1.0883	0.0604731
	PE 34:2		3.76828	0.0130821	3.76321	0.0300976		3.72485	0.0327924	3.78262	0.0640317
	PE 34:1		5.10451	0.0143764	5.30817	0.0181962		5.11531	0.0506579	5.28282	0.0389112
	PE 35:2		0.310276	0.0314346	0.271042	0.0339846		0.299808	0.0509911	0.281731	0.0631579
	PE 35:1		0.377345	0.0348288	0.376943	0.0748977		0.361914	0.0379547	0.379866	0.0730593
	PE 36:4		0.683618	0.0184419	0.661438	0.0465821		0.674335	0.0554771	0.642268	0.0470969
	PE 36:3		1.88261	0.017059	1.94858	0.033166		1.90218	0.041039	1.93788	0.0663501
	PE 36:2		12.8379	0.0141445	13.0723	0.0171258		12.9039	0.0338519	12.7989	0.0609029
	PE 36:1		4.98455	0.0102769	5.16181	0.0125327		4.91889	0.0442718	5.14133	0.0548563
	PE 38:6		0.557227	0.0336497	0.60453	0.0209227		0.567769	0.0286595	0.584357	0.0551749
	PE 38:5		2.13057	0.0199525	2.19964	0.0277714		2.18542	0.0324192	2.205	0.0393987
	PE 38:4		3.58479	0.00847621	3.63804	0.0176001		3.52847	0.0571847	3.55074	0.0369979
	PE 38:3		1.17907	0.0162892	1.2995	0.0290952		1.23276	0.0558149	1.29434	0.0315655
	PE 38:2		1.29129	0.0397343	1.32307	0.0450894		1.28566	0.0337606	1.3097	0.0392024
	PE 40:6		0.953835	0.0242433	1.10318	0.0464283		0.992982	0.0324392	1.06476	0.0488016
	PE 40:5		0.545561	0.0193628	0.59531	0.038282		0.537875	0.0638393	0.601061	0.0695023
	PE 40:4				0.259379	0.0585902				0.277689	0.132335
	Table S2-J: Intraday and day-to-day precision of PI determined as [M-H]- in human fibroblast cells.
			Intraday precision					Day-to-day precision
			Uncorrected		M+1 Quantification			Uncorrected		M+1 Quantification
	Species		Mean n=5 [nmol/mg protein]	CV	Mean n=5 [nmol/mg protein]	CV		Mean n=5 [nmol/mg protein]	CV	Mean n=5 [nmol/mg protein]	CV
	PI 34:2		0.88083	0.0253121				0.842925	0.0449385
	PI 34:1		2.2725	0.0156068	2.19748	0.0250481		2.22128	0.0565657	2.11104	0.0384064
	PI 36:4		0.284012	0.0428915	0.710614	0.0570243		0.288953	0.0617099	0.708186	0.117982
	PI 36:3		0.666165	0.0296159				0.686297	0.0195515
	PI 36:2		2.74753	0.0331232	2.31829	0.0268834		2.91548	0.0184761	2.22652	0.0439011
	PI 36:1		3.46598	0.0376853	3.07162	0.0173879		3.59886	0.0231514	3.00676	0.0237285
	PI 38:4		4.72979	0.0435724	4.01677	0.0159913		5.02712	0.0282259	3.96022	0.0317233
	PI 40:6		0.462199	0.0506455				0.467359	0.0402227
	PI 40:4		0.404873	0.0301374				0.410258	0.0432728
	Table S2-K: Intraday and day-to-day precision of Cer determined as [M+HCOO]- in human fibroblast cells.
			Intraday precision					Day-to-day precision
			Uncorrected		M+1 Quantification			Uncorrected		M+1 Quantification
	Species		Mean n=5 [nmol/mg protein]	CV	Mean n=5 [nmol/mg protein]	CV		Mean n=5 [nmol/mg protein]	CV	Mean n=5 [nmol/mg protein]	CV
	Cer 34:1;2		0.227663	0.0196798	0.24225	0.0327472		0.2342	0.0508221	0.235851	0.0362455
	Cer 42:2;2		0.316822	0.0289952	0.329671	0.0368878		0.331929	0.0540484	0.326169	0.0172662
	Cer 42:1;2		0.204012	0.0590964	0.216535	0.0253351		0.209426	0.0557741	0.21575	0.0324683
	Cer 44:2;2		0.0483591	0.0682294	0.0440205	0.0330577		0.0499856	0.0458979	0.0368191	0.309534

## Sheet: S3 - LoQ
	Table S3: Limit of Quantification (LoQ) of CE, DG, FC, PC, and TG at accuracy and CV determined for human serum matrix.
		LoQ was defined as concentration where either CV reached 20% or accuracy left the range of 80 – 120%.
			CE			DG			FC			PC			TG
	Matrix	Unit	Acc.	CV		Acc.	CV		Acc.	CV		Acc.	CV		Acc.	CV
	Serum	[nmol/mL]	1.9	1.4		2.9	1.5		198	65		2.3	0.57		0.48	0.48
